# Supplementary material for: Efficacy of cryotherapy for the treatment of cutaneous leishmaniasis: meta-analyses of clinical trials
Source: BMC Infect Dis. 2016 Jul 26;16:360. doi: 10.1186/s12879-016-1663-3 (PMC4960741; doi:10.1186/s12879-016-1663-3)
Supplement: Additional file 1: — Meta-analysis of per patient efficacy of cryotherapy compared to pentavalent antimonials (intent to treat). (XLS 29 kb) [file 12879_2016_1663_MOESM1_ESM.xls]

## Sheet: Hoja1
Meta-analysis of per patient efficacy of cryotherapy compared to pentavalent antimonials (intent to treat)
Study (Ref)	Year	# Patients	Cryotherapy		Pentavalent antimonials
			# Cured	# Failures	# Cured	# Failures
Salmanpour R (13)	2006	40	14	6	15	5
Layegh P (10)	2009	79	21	19	10	29
López P (22)	2010	178	25	63	73	17
Negera E (14)	2012	123	83	20	17	3
Soto J (13)	2013	50	4	16	21	9
